# Supplementary material for: A Multi-Isotopic Chemometric Approach for Tracing Hazelnut Origins
Source: Foods. 2024 Oct 25;13(21):3399. doi: 10.3390/foods13213399 (PMC11545817; doi:10.3390/foods13213399)
Supplement: Supplementary file 1 [file foods-13-03399-s001.zip]

Archive with 1 entries (1 files):
- foods-3240640-supplementary.xlsx
