# Supplementary material for: A Multi-Isotopic Chemometric Approach for Tracing Hazelnut Origins
Source: Foods. 2024 Oct 25;13(21):3399. doi: 10.3390/foods13213399 (PMC11545817; doi:10.3390/foods13213399)
Supplement: Supplementary file 1 [file foods-13-03399-s001.zip › foods-3240640-supplementary.xlsx]

## Sheet: Table S1 Samples
Table S1. Sample information and composition of the seven training (train) and validation (test) sets.
				Training (train) and validation (test) sets
Primary ID	Harvest year	Country of origin	Hazelnut cultivar	1	2	3	4	5	6	7
Isotopes Sample 1	2019	Spain	Tonda di Giffoni	train	train	train	train	train	train	train
Isotopes Sample 2	2019	Spain	Tonda di Giffoni	train	train	train	test	train	train	train
Isotopes Sample 3	2019	Spain	Tonda di Giffoni	train	train	train	train	train	train	test
Isotopes Sample 4	2019	Spain	Tonda di Giffoni	train	test	train	test	test	train	train
Isotopes Sample 5	2019	Spain	Tonda di Giffoni	train	test	train	train	train	train	test
Isotopes Sample 6	2019	Spain	Tonda di Giffoni	train	train	test	train	train	train	train
Isotopes Sample 7	2019	Spain	Tonda di Giffoni	train	train	test	train	train	train	train
Isotopes Sample 8	2019	Spain	Tonda di Giffoni	train	train	test	test	train	train	train
Isotopes Sample 9	2019	Spain	Tonda di Giffoni	train	test	train	train	train	train	train
Isotopes Sample 10	2019	Spain	Tonda di Giffoni	train	train	test	train	train	train	train
Isotopes Sample 11	2019	Spain	Tonda di Giffoni	test	train	train	train	train	train	train
Isotopes Sample 12	2019	Spain	Tonda di Giffoni	test	train	train	train	train	train	train
Isotopes Sample 13	2019	Spain	Tonda di Giffoni	test	train	train	train	train	train	train
Isotopes Sample 14	2019	Spain	Tonda di Giffoni	train	train	train	train	test	train	train
Isotopes Sample 15	2019	Spain	Tonda di Giffoni	train	train	train	train	test	train	train
Isotopes Sample 16	2019	Spain	Tonda di Giffoni	test	train	test	test	train	train	train
Isotopes Sample 17	2019	Spain	Tonda di Giffoni	train	train	train	train	train	train	train
Isotopes Sample 18	2019	Spain	Tonda di Giffoni	test	train	train	train	train	test	train
Isotopes Sample 19	2019	Spain	Tonda di Giffoni	train	train	test	train	train	train	train
Isotopes Sample 20	2019	Spain	Tonda di Giffoni	train	train	train	test	train	test	train
Isotopes Sample 21	2019	Spain	Tonda di Giffoni	train	test	train	train	test	train	train
Isotopes Sample 22	2019	Spain	Tonda di Giffoni	train	train	train	train	test	test	train
Isotopes Sample 23	2019	Spain	Tonda di Giffoni	train	train	train	train	train	test	train
Isotopes Sample 24	2019	Chile	Tonda di Giffoni	train	train	test	train	train	train	train
Isotopes Sample 25	2019	Chile	Tonda di Giffoni	train	train	train	test	train	train	test
Isotopes Sample 26	2019	Chile	Tonda di Giffoni	train	train	train	train	train	test	train
Isotopes Sample 27	2019	Chile	Tonda di Giffoni	test	test	train	train	train	train	train
Isotopes Sample 28	2019	Chile	Tonda di Giffoni	test	train	train	train	train	train	train
Isotopes Sample 29	2019	Chile	Tonda di Giffoni	train	train	train	train	test	train	train
Isotopes Sample 30	2019	Chile	Tonda di Giffoni	train	test	train	train	train	train	train
Isotopes Sample 31	2019	Chile	Tonda di Giffoni	test	train	train	train	train	test	train
Isotopes Sample 32	2019	Chile	Tonda di Giffoni	train	train	test	train	train	train	test
Isotopes Sample 33	2019	Chile	Tonda di Giffoni	train	test	train	train	train	train	test
Isotopes Sample 34	2019	Chile	Tonda di Giffoni	train	train	test	train	train	train	train
Isotopes Sample 35	2019	Chile	Tonda di Giffoni	train	test	train	train	test	train	train
Isotopes Sample 36	2019	Chile	Tonda di Giffoni	train	train	train	train	train	test	test
Isotopes Sample 37	2019	Chile	Tonda di Giffoni	train	train	train	test	train	train	train
Isotopes Sample 38	2019	Chile	Tonda di Giffoni	train	train	test	train	train	train	train
Isotopes Sample 39	2019	Chile	Tonda di Giffoni	train	train	train	test	train	train	train
Isotopes Sample 40	2019	Chile	Tonda di Giffoni	train	train	train	train	test	train	train
Isotopes Sample 41	2019	Chile	Tonda di Giffoni	train	train	train	train	train	test	train
Isotopes Sample 42	2019	Chile	Tonda di Giffoni	train	train	test	train	train	train	test
Isotopes Sample 43	2019	Chile	Tonda di Giffoni	train	train	train	train	test	train	train
Isotopes Sample 44	2019	Italy	Tonda di Giffoni	train	train	train	test	train	train	train
Isotopes Sample 45	2019	Italy	Tonda di Giffoni	test	train	train	train	train	train	train
Isotopes Sample 46	2019	Italy	Tonda di Giffoni	train	train	train	train	train	test	train
Isotopes Sample 47	2019	Italy	Tonda di Giffoni	train	train	train	train	train	train	test
Isotopes Sample 48	2019	Italy	Tonda di Giffoni	train	train	train	train	test	train	train
Isotopes Sample 49	2019	Italy	Tonda di Giffoni	train	test	train	train	train	test	train
Isotopes Sample 50	2019	Italy	Tonda di Giffoni	train	train	train	train	test	train	train
Isotopes Sample 51	2019	Italy	Tonda di Giffoni	train	train	test	train	train	train	train
Isotopes Sample 52	2019	Italy	Tonda di Giffoni	train	train	train	train	test	train	train
Isotopes Sample 53	2019	Italy	Tonda di Giffoni	train	train	train	test	train	train	train
Isotopes Sample 54	2019	Italy	Tonda di Giffoni	train	test	train	train	train	train	train
Isotopes Sample 55	2019	Italy	Tonda di Giffoni	train	train	test	train	train	train	test
Isotopes Sample 56	2020	Spain	Tonda di Giffoni	train	test	train	train	train	train	train
Isotopes Sample 57	2020	Spain	Tonda di Giffoni	train	train	train	train	test	train	train
Isotopes Sample 58	2020	Spain	Tonda di Giffoni	test	train	train	train	train	train	test
Isotopes Sample 59	2020	Spain	Tonda di Giffoni	test	train	train	train	test	train	train
Isotopes Sample 60	2020	Spain	Tonda di Giffoni	train	train	test	train	train	train	train
Isotopes Sample 61	2020	Spain	Tonda di Giffoni	train	train	train	test	test	train	train
Isotopes Sample 62	2020	Spain	Tonda di Giffoni	train	train	train	train	train	train	train
Isotopes Sample 63	2020	Spain	Tonda di Giffoni	train	train	train	test	test	train	train
Isotopes Sample 64	2020	Spain	Tonda di Giffoni	train	train	train	test	train	train	train
Isotopes Sample 65	2020	Spain	Tonda di Giffoni	train	train	train	test	train	train	test
Isotopes Sample 66	2020	Spain	Tonda di Giffoni	train	train	train	train	train	train	train
Isotopes Sample 67	2020	Spain	Tonda di Giffoni	test	train	train	train	train	train	train
Isotopes Sample 68	2020	Spain	Tonda di Giffoni	train	train	train	test	test	test	train
Isotopes Sample 69	2020	Spain	Tonda di Giffoni	train	train	train	test	test	train	train
Isotopes Sample 70	2020	Spain	Tonda di Giffoni	train	train	train	train	train	test	train
Isotopes Sample 71	2020	Spain	Tonda di Giffoni	train	test	train	train	train	train	test
Isotopes Sample 72	2020	Spain	Tonda di Giffoni	test	train	train	train	train	train	train
Isotopes Sample 73	2020	Spain	Tonda di Giffoni	train	train	test	train	train	test	train
Isotopes Sample 74	2020	Spain	Tonda di Giffoni	train	train	test	train	train	train	train
Isotopes Sample 75	2020	Spain	Tonda di Giffoni	train	train	train	test	train	train	test
Isotopes Sample 76	2020	Spain	Tonda di Giffoni	train	train	train	train	train	test	train
Isotopes Sample 77	2020	Spain	Tonda di Giffoni	train	train	test	train	train	train	train
Isotopes Sample 78	2020	Spain	Tonda di Giffoni	train	test	train	train	train	train	test
Isotopes Sample 79	2020	Chile	Tonda di Giffoni	train	train	test	train	train	train	train
Isotopes Sample 80	2020	Chile	Tonda di Giffoni	test	train	train	test	train	train	train
Isotopes Sample 81	2020	Chile	Tonda di Giffoni	train	test	train	train	train	train	train
Isotopes Sample 82	2020	Chile	Tonda di Giffoni	train	train	train	test	train	test	train
Isotopes Sample 83	2020	Chile	Tonda di Giffoni	train	train	test	train	train	test	train
Isotopes Sample 84	2020	Chile	Tonda di Giffoni	train	test	train	train	train	train	train
Isotopes Sample 85	2020	Chile	Tonda di Giffoni	train	train	train	test	train	train	train
Isotopes Sample 86	2020	Chile	Tonda di Giffoni	train	train	train	train	test	train	train
Isotopes Sample 87	2020	Chile	Tonda di Giffoni	train	train	train	test	train	test	train
Isotopes Sample 88	2020	Chile	Tonda di Giffoni	train	test	train	train	train	train	test
Isotopes Sample 89	2020	Chile	Tonda di Giffoni	test	train	train	train	train	train	train
Isotopes Sample 90	2020	Chile	Tonda di Giffoni	test	train	train	train	train	train	test
Isotopes Sample 91	2020	Chile	Tonda di Giffoni	train	train	train	test	test	train	train
Isotopes Sample 92	2020	Chile	Tonda di Giffoni	train	train	train	train	train	test	train
Isotopes Sample 93	2020	Chile	Tonda di Giffoni	train	test	train	train	train	train	train
Isotopes Sample 94	2020	Chile	Tonda di Giffoni	train	train	train	train	test	train	test
Isotopes Sample 95	2020	Chile	Tonda di Giffoni	train	train	test	train	train	train	train
Isotopes Sample 96	2020	Chile	Tonda di Giffoni	train	train	train	train	test	train	train
Isotopes Sample 97	2020	Chile	Tonda di Giffoni	test	train	train	train	train	train	train
Isotopes Sample 98	2020	Chile	Tonda di Giffoni	test	train	train	train	train	train	train
Isotopes Sample 99	2020	Italy	Tonda di Giffoni	train	train	train	train	test	train	train
Isotopes Sample 100	2020	Italy	Tonda di Giffoni	train	train	train	train	test	test	train
Isotopes Sample 101	2020	Italy	Tonda di Giffoni	train	train	train	train	train	test	train
Isotopes Sample 102	2020	Italy	Tonda di Giffoni	train	test	train	train	train	train	test
Isotopes Sample 103	2020	Italy	Tonda di Giffoni	test	train	train	train	train	train	train
Isotopes Sample 104	2020	Italy	Tonda di Giffoni	test	train	train	train	train	train	train
Isotopes Sample 105	2020	Italy	Tonda di Giffoni	train	test	train	train	train	train	test
Isotopes Sample 106	2020	Italy	Tonda di Giffoni	test	test	train	train	train	train	train
Isotopes Sample 107	2020	Italy	Tonda di Giffoni	train	train	train	test	train	train	test
Isotopes Sample 108	2020	Italy	Tonda di Giffoni	train	train	train	test	test	train	train
Isotopes Sample 109	2020	Italy	Tonda di Giffoni	train	train	test	train	train	train	train
Isotopes Sample 110	2020	Italy	Tonda di Giffoni	test	train	train	test	train	train	train
Isotopes Sample 111	2021	Spain	Tonda di Giffoni	train	test	train	train	train	train	test
Isotopes Sample 112	2021	Spain	Tonda di Giffoni	train	test	train	train	train	test	train
Isotopes Sample 113	2021	Spain	Tonda di Giffoni	train	train	test	train	train	train	train
Isotopes Sample 114	2021	Spain	Tonda di Giffoni	train	train	train	train	test	train	train
Isotopes Sample 115	2021	Spain	Tonda di Giffoni	train	test	train	train	train	train	test
Isotopes Sample 116	2021	Spain	Tonda di Giffoni	train	test	train	train	train	train	test
Isotopes Sample 117	2021	Spain	Tonda di Giffoni	train	train	train	test	train	test	train
Isotopes Sample 118	2021	Spain	Tonda di Giffoni	train	test	train	train	train	train	train
Isotopes Sample 119	2021	Spain	Tonda di Giffoni	train	train	train	train	test	train	train
Isotopes Sample 120	2021	Spain	Tonda di Giffoni	train	train	train	test	train	train	train
Isotopes Sample 121	2021	Spain	Tonda di Giffoni	train	train	test	train	train	train	train
Isotopes Sample 122	2021	Spain	Tonda di Giffoni	train	test	train	train	train	test	train
Isotopes Sample 123	2021	Spain	Tonda di Giffoni	test	train	train	train	train	train	train
Isotopes Sample 124	2021	Spain	Tonda di Giffoni	train	train	train	test	train	train	test
Isotopes Sample 125	2021	Spain	Tonda di Giffoni	train	train	train	test	train	train	train
Isotopes Sample 126	2021	Spain	Tonda di Giffoni	train	train	train	train	test	train	test
Isotopes Sample 127	2021	Spain	Tonda di Giffoni	train	train	train	train	train	test	train
Isotopes Sample 128	2021	Spain	Tonda di Giffoni	train	train	train	train	test	train	train
Isotopes Sample 129	2021	Spain	Tonda di Giffoni	train	test	train	train	train	train	train
Isotopes Sample 130	2021	Spain	Tonda di Giffoni	train	test	train	train	train	test	train
Isotopes Sample 131	2021	Spain	Tonda di Giffoni	test	train	train	train	train	train	test
Isotopes Sample 132	2021	Spain	Tonda di Giffoni	test	train	train	train	train	train	train
Isotopes Sample 133	2021	Spain	Tonda di Giffoni	test	train	train	train	train	train	train
Isotopes Sample 134	2021	Georgia	Tonda di Giffoni	test	train	train	train	train	train	test
Isotopes Sample 135	2021	Georgia	Tonda di Giffoni	train	train	test	train	train	train	train
Isotopes Sample 136	2021	Georgia	Tonda di Giffoni	train	train	train	train	test	test	train
Isotopes Sample 137	2021	Georgia	Tonda di Giffoni	train	test	train	train	train	test	train
Isotopes Sample 138	2021	Georgia	Tonda di Giffoni	train	train	test	train	train	train	train
Isotopes Sample 139	2021	Georgia	Tonda di Giffoni	test	train	train	train	train	train	train
Isotopes Sample 140	2021	Georgia	Tonda di Giffoni	train	train	train	train	train	test	train
Isotopes Sample 141	2021	Georgia	Tonda di Giffoni	train	train	train	train	test	train	train
Isotopes Sample 142	2021	Georgia	Tonda di Giffoni	train	train	train	test	train	train	train
Isotopes Sample 143	2021	Georgia	Tonda di Giffoni	train	train	test	train	train	train	test
Isotopes Sample 144	2021	Georgia	Tonda di Giffoni	test	train	train	train	train	train	train
Isotopes Sample 145	2021	Georgia	Tonda di Giffoni	train	train	train	train	test	train	test
Isotopes Sample 146	2021	Georgia	Tonda di Giffoni	train	test	train	train	train	train	test
Isotopes Sample 147	2021	Georgia	Tonda di Giffoni	train	train	train	test	train	train	train
Isotopes Sample 148	2021	Georgia	Tonda di Giffoni	test	train	train	train	train	train	train
Isotopes Sample 149	2021	Georgia	Tonda di Giffoni	train	test	train	train	train	train	train
Isotopes Sample 150	2021	Georgia	Tonda di Giffoni	train	train	train	test	train	train	test
Isotopes Sample 151	2021	Georgia	Tonda di Giffoni	train	train	train	train	test	train	train
Isotopes Sample 152	2021	Georgia	Tonda di Giffoni	train	train	test	train	train	test	train
Isotopes Sample 153	2021	Georgia	Tonda di Giffoni	train	train	train	train	test	train	train
Isotopes Sample 154	2021	Italy	Tonda di Giffoni	train	test	train	train	train	train	train
Isotopes Sample 155	2021	Italy	Tonda di Giffoni	train	train	train	test	train	train	train
Isotopes Sample 156	2021	Italy	Tonda di Giffoni	train	train	train	train	train	test	train
Isotopes Sample 157	2021	Italy	Tonda di Giffoni	test	train	train	train	train	train	train
Isotopes Sample 158	2021	Italy	Tonda di Giffoni	train	train	train	test	train	train	test
Isotopes Sample 159	2021	Italy	Tonda di Giffoni	train	train	test	train	train	train	train
Isotopes Sample 160	2021	Italy	Tonda di Giffoni	train	test	train	train	train	train	train
Isotopes Sample 161	2021	Italy	Tonda di Giffoni	test	train	train	train	train	train	train
Isotopes Sample 162	2021	Italy	Tonda di Giffoni	train	train	test	train	train	train	test
Isotopes Sample 163	2021	Italy	Tonda di Giffoni	train	train	train	train	test	test	train
Isotopes Sample 164	2021	Italy	Tonda di Giffoni	train	train	test	train	train	test	train
Isotopes Sample 165	2021	Italy	Tonda di Giffoni	train	train	test	train	train	train	train
Isotopes Sample 166	2022	Spain	Tonda di Giffoni	train	train	test	train	train	train	test
Isotopes Sample 167	2022	Spain	Tonda di Giffoni	train	train	train	test	train	train	train
Isotopes Sample 168	2022	Spain	Tonda di Giffoni	train	train	train	train	test	test	train
Isotopes Sample 169	2022	Spain	Tonda di Giffoni	train	train	test	train	train	train	train
Isotopes Sample 170	2022	Spain	Tonda di Giffoni	train	train	train	train	test	train	train
Isotopes Sample 171	2022	Spain	Tonda di Giffoni	train	train	train	train	train	test	train
Isotopes Sample 172	2022	Spain	Tonda di Giffoni	train	test	train	train	train	test	train
Isotopes Sample 173	2022	Spain	Tonda di Giffoni	test	train	train	train	train	train	train
Isotopes Sample 174	2022	Spain	Tonda di Giffoni	train	train	train	train	train	test	train
Isotopes Sample 175	2022	Spain	Tonda di Giffoni	train	train	test	train	train	train	test
Isotopes Sample 176	2022	Spain	Tonda di Giffoni	test	train	train	train	train	train	test
Isotopes Sample 177	2022	Spain	Tonda di Giffoni	test	train	train	train	train	train	train
Isotopes Sample 178	2022	Spain	Tonda di Giffoni	train	train	test	train	train	train	train
Isotopes Sample 179	2022	Spain	Tonda di Giffoni	train	train	train	train	test	train	train
Isotopes Sample 180	2022	Spain	Tonda di Giffoni	test	train	train	train	train	train	train
Isotopes Sample 181	2022	Spain	Tonda di Giffoni	test	train	train	train	train	train	test
Isotopes Sample 182	2022	Spain	Tonda di Giffoni	train	train	test	train	train	train	train
Isotopes Sample 183	2022	Spain	Tonda di Giffoni	train	train	train	train	train	test	train
Isotopes Sample 184	2022	Spain	Tonda di Giffoni	train	train	test	train	train	train	train
Isotopes Sample 185	2022	Spain	Tonda di Giffoni	train	train	train	test	train	train	train
Isotopes Sample 186	2022	Spain	Tonda di Giffoni	train	test	train	train	train	train	train
Isotopes Sample 187	2022	Spain	Tonda di Giffoni	train	test	train	train	train	train	test
Isotopes Sample 188	2022	Georgia	Tonda di Giffoni	train	train	train	train	test	test	train
Isotopes Sample 189	2022	Georgia	Tonda di Giffoni	train	test	train	train	train	train	train
Isotopes Sample 190	2022	Georgia	Tonda di Giffoni	train	train	train	test	train	train	test
Isotopes Sample 191	2022	Georgia	Tonda di Giffoni	test	train	train	train	train	test	train
Isotopes Sample 192	2022	Georgia	Tonda di Giffoni	test	train	train	train	train	train	train
Isotopes Sample 193	2022	Georgia	Tonda di Giffoni	train	train	train	test	train	train	test
Isotopes Sample 194	2022	Georgia	Tonda di Giffoni	train	train	train	train	train	test	train
Isotopes Sample 195	2022	Georgia	Tonda di Giffoni	train	train	train	test	train	train	train
Isotopes Sample 196	2022	Georgia	Tonda di Giffoni	train	train	test	train	train	test	train
Isotopes Sample 197	2022	Georgia	Tonda di Giffoni	train	train	train	test	train	train	train
Isotopes Sample 198	2022	Georgia	Tonda di Giffoni	train	test	train	train	train	train	train
Isotopes Sample 199	2022	Georgia	Tonda di Giffoni	test	train	train	train	train	train	train
Isotopes Sample 200	2022	Georgia	Tonda di Giffoni	train	train	test	train	train	train	train
Isotopes Sample 201	2022	Georgia	Tonda di Giffoni	train	train	train	train	test	train	train
Isotopes Sample 202	2022	Georgia	Tonda di Giffoni	train	train	test	train	train	train	test
Isotopes Sample 203	2022	Georgia	Tonda di Giffoni	train	test	train	train	train	train	train
Isotopes Sample 204	2022	Georgia	Tonda di Giffoni	train	test	train	train	test	train	train
Isotopes Sample 205	2022	Georgia	Tonda di Giffoni	train	train	test	train	train	train	train
Isotopes Sample 206	2022	Georgia	Tonda di Giffoni	train	train	train	test	train	train	train
Isotopes Sample 207	2022	Georgia	Tonda di Giffoni	test	test	train	train	train	train	train

## Sheet: Table S2 interannual variabiliy
Table S2. Mean ± standard deviation. and statistical tests (Normality test of Shapiro-Wilk. Independent-samples t-test . one-way analysis of variance (ANOVA). U Mann Whitney and Kruskal-Wallis) p-values to assess the interannual variability of the isotopic ratios for each geographical region.
		Mean ± standard deviation (‰)				p-value
Variables	Year	CHL	ESP	GEO	ITA	CHL	ESP	GEO	ITA
δ18O	2019	24.1 ± 0.7	23.7 ± 0.7	-	24.6 ± 0.6	< 0.001 *1	< 0.001 *4	-	0.003 *2
	2020	23.3 ± 0.5	24.1 ± 0.6	-	25.3 ± 0.8	< 0.001 *1	< 0.001 *4	-	0.003 *2
	2021	-	23.7 ± 0.5	20.0 ± 0.4	24.4 ± 0.5	-	< 0.001 *4	0.038 *1	0.003 *2
	2022	-	22.9 ± 0.7	19.7 ± 0.5	-	-	< 0.001 *4	0.038 *1	-
δ13Cpalmitic	2019	-29.9 ± 0.7	-29.7 ± 0.4	-	-30.2 ± 0.3	0.443 1	0.071 2	-	< 0.001 *2
	2020	-30.0 ± 0.6	-30.1 ± 0.7	-	-29.3 ± 0.6	0.443 1	0.071 2	-	< 0.001 *2
	2021	-	-29.9 ± 0.4	-30.7 ± 0.5	-30.1 ± 0.6	-	0.071 2	< 0.001 *1	< 0.001 *2
	2022	-	-29.8 ± 0.4	-32.8 ± 0.6	-	-	0.071 2	< 0.001 *1	-
δ13CStearic	2019	-30.8 ± 1.4	-31.1 ± 1.1	-	-31.7 ± 1.3	0.319 1	< 0.001 *4	-	0.229 2
	2020	-31.2 ± 1.0	-30.8 ± 1.0	-	-30.9 ± 0.5	0.19 1	< 0.001 *4	-	0.229 2
	2021	-	-31.1 ± 1.2	-32.6 ± 1.3	-31.4 ± 1.6	-	< 0.001 *4	0.277 1	0.229 2
	2022	-	-30.0 ± 0.4	-33.0 ± 0.7	-	-	< 0.001 *4	0.277 1	-
δ13COleic	2019	-28.2 ± 0.6	-28.2 ± 0.4	-	-28.5 ± 0.5	0.214 1	0.182 2	-	0.007 *4
	2020	-28.5 ± 0.6	-28.5 ± 0.7	-	-27.8 ± 0.7	0.214 1	0.182 2	-	0.007 *4
	2021	-	-28.4 ± 0.5	-29.1 ± 0.4	-28.5 ± 0.5	-	0.182 2	< 0.001 *3	0.007 *4
	2022	-	-28.5 ± 0.4	-31.5 ± 0.6	-	-	0.182 2	< 0.001 *3	-
δ13CLinoleic	2019	-30.4 ± 0.7	-30.1 ± 0.5	-	-30.7 ± 1.0	0.263 1	0.003 *2	-	0.061 2
	2020	-30.6 ± 0.6	-30.6 ± 0.8	-	-30.0 ± 0.8	0.263 1	0.003 *2	-	0.061 2
	2021	-	-30.6 ± 0.8	-31.2 ± 0.5	-30.8 ± 0.7	-	0.003 *2	< 0.001 *1	0.061 2
	2022	-	-30.8 ± 0.5	-34.1 ± 0.7	-	-	0.003 *2	< 0.001 *1	-
δ2HPalmitic	2019	-177.8 ± 7.6	-162.7 ± 7.2	-	-162.5 ± 8.2	0.248 1	< 0.001 *4	-	0.019 *2
	2020	-180.3 ± 5.7	-159.1 ± 7.7	-	-165.4 ± 7.5	0.248 1	< 0.001 *4	-	0.019 *2
	2021	-	-158.8 ± 4.3	-182.6 ± 7.3	-171.5 ± 6.7	-	< 0.001 *4	< 0.001 *1	0.019 *2
	2022	-	-171.8 ± 5.6	-190.6 ± 3.4	-	-	< 0.001 *4	< 0.001 *1	-
δ2HOleic	2019	-189.5 ± 5.6	-173.2 ± 6.3	-	-176.8 ± 6.6	0.024 *1	< 0.001 *4	-	0.023 *2
	2020	-193.2 ± 4.4	-173.4 ± 4.8	-	-177.6 ± 6.7	0.024 *1	< 0.001 *4	-	0.023 *2
	2021	-	-172.8 ± 3.8	-196.0 ± 6.4	-183.7 ± 5.6	-	< 0.001 *4	0.066 1	0.023 *2
	2022	-	-179.9 ± 3.0	-199.0 ± 3.3	-	-	< 0.001 *4	0.066 1	-
δ2HLinoleic	2019	-214.5 ± 6.7	-200.3 ± 5.8	-	-198.1 ± 8.2	0.376 1	< 0.001 *4	-	0.151 2
	2020	-216.1 ± 4.9	-196.7 ± 4.3	-	-200.0 ± 8.1	0.376 1	< 0.001 *4	-	0.151 2
	2021	-	-196.4 ± 7.6	-219.5 ± 6.0	-204.1 ± 6.0	-	< 0.001 *4	0.941 1	0.151 2
	2022	-	-204.7 ± 5.2	-219.4 ± 4.0	-	-	< 0.001 *4	0.941 1	-
CHL: Chile; ESP: Spain; GEO: Georgia; ITA: Italy
* p-value < 0.05 means are significantly different.
1 p-value obtained from independent samples t-test
2 p-value obtained from one-way analysis of variance (ANOVA)
3 p-value obtained from U Mann Whitney test
4 p-value obtained from Kruskal-Wallis test

## Sheet: Table S3 CV 4 classes
Table S3. Results of the leave-10%-out cross-validation of the PLS-DA training models developed on the 𝛿18O, and 𝛿2H, 𝛿13C of the main FAMEs data to discriminate samples in three regions of origin. Results are mean values (± standard deviation) obtained from seven iterations.
	n	CHL (n)	ESP (n)	GEO (n)	ITA (n)	Not assigned (n)	Correct classification (%)
CHL	32	21.1 ± 1.6	1.3 ± 0.5	0.0 ± 0.0	0.0 ± 0.0	9.6 ± 1.6	66.1 ± 4.9
ESP	73	0.3 ± 0.5	63.4 ± 1.7	0.0 ± 0.0	0.0 ± 0.0	9.3 ± 1.6	86.9 ± 2.4
GEO	32	0.0 ± 0.0	0.0 ± 0.0	32.0 ± 0.0	0.0 ± 0.0	0.0 ± 0.0	100.0 ± 0.0
ITA	29	2.1 ± 1.1	12.6 ± 1.0	0.0 ± 0.0	5.7 ± 2.8	8.6 ± 1.8	19.7 ± 9.7
Total	166						73.7 ± 2.4
Model parameters: mean values obtained with the training sets (N = 166) from 7 iterations: 5 LVs, Q2 = 0.495, RMSEcv = 0.353.
For all models, ANOVA p-value < 0.05. CHL: Chile; ESP: Spain; GEO: Georgia; ITA: Italy

## Sheet: Table S4 Thresholds 3 classes
Table S4. Thresholds of the PLS-DA models (7 training sets) for each class optimized with ROC curves.
Set	CHL	ESP + ITA	GEO
Set 1	0.323	0.555	0.534
Set 2	0.385	0.520	0.524
Set 3	0.365	0.541	0.542
Set 4	0.382	0.567	0.516
Set 5	0.379	0.525	0.546
Set 6	0.353	0.518	0.544
Set 7	0.350	0.501	0.512
Mean	0.362	0.532	0.531
SD	0.020	0.021	0.013

## Sheet: Table S5 CV 3 classes
Table S5. Results of the leave-10%-out cross-validation of the PLS-DA training models developed on the 𝛿18O, and 𝛿2H, 𝛿13C of the main FAMEs data to discriminate samples in three regions of origin. Results are mean values (± standard deviation) obtained from seven iterations.
	n	CHL (n)	ESP + ITA (n)	GEO (n)	Not assigned (n)	Correct classification (%)
CHL	32	28.0 ± 1.2	3.4 ± 1.3	0.0 ± 0.0	0.6 ± 0.5	87.5 ± 3.6
ESP + ITA	102	1.3 ± 1.4	99.1 ± 1.6	0.0 ± 0.0	1.6 ± 1.4	97.2 ± 1.5
GEO	32	0.0 ± 0.0	0.0 ± 0.0	32.0 ± 0.0	0.0 ± 0.0	100.0 ± 0.0
Total	166					95.9 ± 0.9
Model parameters: mean values obtained with the training sets (n= 166)from 7 iterations: 6 LVs, Q2 = 0.648, RMSEcv = 0.296.
For all models, ANOVA p-value < 0.05. CHL: Chile; ESP: Spain; GEO: Georgia; ITA: Italy

## Sheet: Table S6 Misclassified samples
Table S6. Misclassified and not assigned samples information of each test set.
Set	Misclassified samples	Harvest year	Country of origin
Set 1	Isotopes Sample 110	2020	Italy
Set 2	Isotopes Sample 27	2019	Chile
	Isotopes Sample 93	2020	Chile
	Isotopes Sample 160	2021	Italy
Set 3	Isotopes Sample 34	2019	Chile
	Isotopes Sample 165	2021	Italy
Set 4	Isotopes Sample 25	2019	Chile
	Isotopes Sample 37	2019	Chile
	Isotopes Sample 85	2020	Chile
	Isotopes Sample 155	2021	Italy
Set 5	Isotopes Sample 29	2019	Chile
	Isotopes Sample 94	2020	Chile
	Isotopes Sample 15	2019	Spain
	Isotopes Sample 99	2020	Italy
	Isotopes Sample 168	2022	Spain
Set 6		-	-
Set 7	Isotopes Sample 25	2019	Chile
	Isotopes Sample 94	2020	Chile
	Isotopes Sample 107	2020	Italy
